# Supplementary material for: Informed and Empowered: A Pre–Post Evaluation of a Whiteboard Video for Sexual Health Education in Female Adolescents and Young Adults with Cancer
Source: Curr Oncol. 2025 Dec 1;32(12):681. doi: 10.3390/curroncol32120681 (PMC12731592; doi:10.3390/curroncol32120681)
Supplement: Supplementary file 1 [file curroncol-32-00681-s001.zip]

Archive with 1 entries (1 files):
- curroncol-3929412-supplementary.pdf
